# Supplementary material for: Culturable diversity of bacterial endophytes associated with medicinal plants of the Western Ghats, India
Source: FEMS Microbiol Ecol. 2020 Jul 25;96(9):fiaa147. doi: 10.1093/femsec/fiaa147 (PMC7422900; doi:10.1093/femsec/fiaa147)
Supplement: fiaa147_Supplemental_Files [file fiaa147_supplemental_files.zip]

Archive with 11 entries (11 files):
- S1.TIF
- S10.TIF
- S2.TIF
- S3.TIF
- S4.TIF
- S5.TIF
- S6.TIF
- S7.TIF
- S8.TIF
- S9.TIF
- Webster_et_al_Culturable_diversity_endophytes_FEMSEC-20-04-0221_Suppl_Tables.docx
